# Supplementary material for: Bacterial Cellulose Hybrid Composites with Calcium Phosphate for Bone Tissue Regeneration
Source: Int J Mol Sci. 2022 Dec 19;23(24):16180. doi: 10.3390/ijms232416180 (PMC9784094; doi:10.3390/ijms232416180)
Supplement: Supplementary file 1 [file ijms-23-16180-s001.zip]

Archive with 1 entries (1 files):
- ijms-2034846-supplementary.pdf
